# Supplementary material for: Pelvic Sentinel Lymph Node Biopsy for Endometrial Cancer with Multi-Modal Infrared Signal Technology: A Video Article
Source: Healthcare (Basel). 2024 Sep 3;12(17):1752. doi: 10.3390/healthcare12171752 (PMC11394696; doi:10.3390/healthcare12171752)
Supplement: Supplementary file 1 [file healthcare-12-01752-s001.zip]

Archive with 1 entries (1 files):
- 2024.08.24 SLN EC Healthcare revised moviemaker.mp4
